# Supplementary material for: Development and Validation of an Eating-Related Eco-Concern Questionnaire
Source: Nutrients. 2022 Oct 27;14(21):4517. doi: 10.3390/nu14214517 (PMC9658603; doi:10.3390/nu14214517)
Supplement: Supplementary file 1 [file nutrients-14-04517-s001.zip]

Archive with 1 entries (1 files):
- nutrients-1920534-supplementary.pdf
